# Supplementary material for: ACE gene polymorphism and susceptibility to hypertension in a Jordanian adult population
Source: PLoS One. 2024 Jun 25;19(6):e0304271. doi: 10.1371/journal.pone.0304271 (PMC11198757; doi:10.1371/journal.pone.0304271)
Supplement: S1 Table — (XLSX) [file pone.0304271.s001.xlsx]

## Sheet: Sheet1
	Table S1. Association between ACE1 SNP genotypes and the clinical characteristics of HTN
	SNP	BMI(kg/m^2)	Age			Hight cm	Wight Kg	Number of years	SBP	DBP	Plus rate	Number of years DM	Ejection Fraction	HB	WBC	PLT	Na	K	Urea	Creatinine	ACEi mg per day	CCB mg per day	ARB mg per day	Peripheral vascular disease	Cerebrovascular accident	Chronic kidney disease	Dialysis	Atrial fbrillation	Thiazide Diuretics mg per day	Cardiovascular medications	NSAID/COX2	Antiplatelet	Other medication	Stomach medications	Osteoporosis medications	Smoker	Ex-smoker	Diet	Exercises	DM treatment	Ischemic heart disease	Heart failure	Gender	Diabetes mellitus	Newaly diagnosed	Know HTN
			(35-50)	(51-65)	(66-85)
	rs4359	0.074	0.722	0.576	0.105	0.864	0.071	0.169	0.238	0.441	0.841	0.003	0.713	0.393	0.249	0.526	0.415	0.741	0.28	0.476	0.73	0.478	0.89103	0.712902	0.890175	0.963953	0.748	0.423	0.468	0.995913	0.085	0.535349	0.002	0.23269	0.118751	0.075	0.097104	0.049	0.097104	0.929235	0.379467	0.929235	0.931159	0.510159	0.1962	0.042
	rs4341	0.482935	0.77	0.827	0.138	0.89103	0.482935	0.89103	0.765449	0.618733	0.765449	0.923514	0.618733	0.923514	0.803276	0.926328	0.803276	0.718115	0.73	0.254	0.285	0.427	0.998177	0.005	0.905149	0.049	0.678442	0.482935	0.678442	0.89103	0.482935	0.89103	0.765449	0.618733	0.765449	0.923514	0.618733	0.032	0.803276	0.926328	0.803276	0.718115	0.999978	0.718115	0.665635	0.281486
	rs4344	0.155653	0.744	0.827	0.075	0.129352	0.953469	0.720354	0.451544	0.720354	0.81887	0.451544	0.81887	0.811255	0.431502	0.811255	0.712902	0.431502	0.712902	0.717742	0.718115	0.665635	0.665635	0.665635	0.305076	0.906333	0.305076	0.699885	0.906333	0.23269	0.668215	0.052	0.008	0.079	0.841	0.164	0.822	0.453	0.84385	0.777	0.792994	0.643904	0.998486	0.485668	0.906333	0.415327
	rs4343	0.640456	0.234	0.28	0.416	0.640456	0.996666	0.760485	0.996666	0.733701	0.760485	0.733701	0.290745	0.310705	0.290745	0.965173	0.310705	0.154151	0.557158	0.154151	0.908306	0.906293	0.908306	0.569	0.906293	0.245	0.842634	0.99915	0.842634	0.931819	0.699885	0.137822	0.025	0.564	0.148	0.105	0.987	0.031	0.415328	0.1962	0.573246	0.608631	0.761163	0.032	0.524	0.124
	P values< 0.05 are considered as significant.
