# Supplementary material for: ACE gene polymorphism and susceptibility to hypertension in a Jordanian adult population
Source: PLoS One. 2024 Jun 25;19(6):e0304271. doi: 10.1371/journal.pone.0304271 (PMC11198757; doi:10.1371/journal.pone.0304271)
Supplement: S2 Table — (XLSX) [file pone.0304271.s002.xlsx]

## Sheet: Sheet1
Table S2. Regression analysis of the association between hypertension (systolic and diastolic) and clinical features.
		Sig.
diastolica	Intercept	0.213766
at risk hypertension	Age	0.089629
	BMI(kg/m^2)	0.210857
	Na	0.2297
	K	0.681612
	creatinine	0.632996
	Urea	0.146639
	[rs4359=CC]	0.668524
	[rs4359=CT]	0.958892
	[rs4359=TT]
	[rs4344=AA]	0.999982
	[rs4344=GA]	8.17342e-43
	[rs4344=GG]
	[rs4341=CC]	0.999947
	[rs4341=CG]
	[rs4341=Fa]	0.99723
	[rs4341=GG]
	[rs4343=AA]	0.255323
	[rs4343=AG]	0.311444
	[rs4343=GG]
Hypertension	Intercept	0.458003
	Age	0.451054
	BMI(kg/m^2)	0.495369
	Na	0.848122
	K	0.331852
	creatinine	0.146667
	Urea	0.193457
	[rs4359=CC]	0.876534
	[rs4359=CT]	0.256798
	[rs4359=TT]
	[rs4344=AA]	0.932486
	[rs4344=GA]	1.28966e-32
	[rs4344=GG]
	[rs4341=CC]
	[rs4341=CG]
	[rs4341=Fa]
	[rs4341=GG]
	[rs4343=AA]	0.590934
	[rs4343=AG]	0.780316
	[rs4343=GG]
sytosolica	Intercept	0.705997
at risk hypertension	Age	0.38439
	BMI(kg/m^2)	0.330526
	Na	0.476833
	K	0.66146
	creatinine	0.747342
	Urea	0.402205
	[rs4359=CC]	0.998619
	[rs4359=CT]	0.982811
	[rs4359=TT]
	[rs4344=AA]	0.987768
	[rs4344=GA]	0.999791
	[rs4344=GG]
	[rs4341=CC]
	[rs4341=CG]	0.994576
	[rs4341=Fa]	0.999992
	[rs4341=GG]
	[rs4343=AA]	0.641611
	[rs4343=AG]	0.89111
	[rs4343=GG]
Hypertension	Intercept	0.522326
	Age	0.0049502
	BMI(kg/m^2)	0.0864894
	Na	0.707823
	K	0.377608
	creatinine	0.00990503
	Urea	0.00265657
	[rs4359=CC]	0.978597
	[rs4359=CT]	0.982931
	[rs4359=TT]
	[rs4344=AA]	0.976922
	[rs4344=GA]	0.984629
	[rs4344=GG]
	[rs4341=CC]
	[rs4341=CG]
	[rs4341=Fa]	0.996325
	[rs4341=GG]
	[rs4343=AA]	0.0704164
	[rs4343=AG]	0.681972
	[rs4343=GG]
P values< 0.05 are considered as significant.
NA: not available.
