# Supplementary material for: ACE gene polymorphism and susceptibility to hypertension in a Jordanian adult population
Source: PLoS One. 2024 Jun 25;19(6):e0304271. doi: 10.1371/journal.pone.0304271 (PMC11198757; doi:10.1371/journal.pone.0304271)
Supplement: S3 Table — (XLSX) [file pone.0304271.s003.xlsx]

## Sheet: Sheet1
Table S3. Regression analysis of the differences regarding demographic data, risk factors, and genetic variants between the case and control groups.
rs4359a		Sig.
CC	Intercept	0.128077
	BMI(kg/m^2)	0.761517
	AGE	0.668157
	[statusAT=case]	0.17917
	[statusAT=cont]
	[Gender=.00]	0.279466
	[Gender=1.00]
	[Smoking=.00]	0.663497
	[Smoking=1.00]
CT	Intercept	0.128083
	BMI(kg/m^2)	0.511481
	AGE	0.586074
	[statusAT=case]	0.402849
	[statusAT=cont]
	[Gender=.00]	0.351672
	[Gender=1.00]
	[Smoking=.00]	0.200555
	[Smoking=1.00]
rs4343ª
AA	Intercept	0.644779
	BMI(kg/m^2)	0.724858
	AGE	0.80302
	[statusAT=case]	0.688447
	[statusAT=cont]
	[Gender=.00]	0.46068
	[Gender=1.00]
	[Smoking=.00]	0.644287
	[Smoking=1.00]
AG	Intercept	0.245556
	BMI(kg/m^2)	0.746947
	AGE	0.97568
	[statusAT=case]	0.910306
	[statusAT=cont]
	[Gender=.00]	0.868984
	[Gender=1.00]
	[Smoking=.00]	0.98868
	[Smoking=1.00]
rs4344a
CC	Intercept	0.135911
	BMI(kg/m^2)	0.904428
	AGE	0.993019
	[statusAT=case]	0.559248
	[statusAT=cont]
	[Gender=.00]	0.337239
	[Gender=1.00]
	[Smoking=.00]	0.899387
	[Smoking=1.00]
CG	Intercept	0.448668
	BMI(kg/m^2)	0.942466
	AGE	0.523362
	[statusAT=case]	0.622603
	[statusAT=cont]
	[Gender=.00]	0.375333
	[Gender=1.00]
	[Smoking=.00]	0.528794
	[Smoking=1.00]
rs4341a		Sig.
AA	Intercept	0.136939
	BMI(kg/m^2)	0.86626
	AGE	0.94908
	[statusAT=case]	0.592374
	[statusAT=cont]
	[Gender=.00]	0.346164
	[Gender=1.00]
	[Smoking=.00]	0.931762
	[Smoking=1.00]
AG	Intercept	0.447936
	BMI(kg/m^2)	0.841278
	AGE	0.661529
	[statusAT=case]	0.721193
	[statusAT=cont]
	[Gender=.00]	0.406989
	[Gender=1.00]
	[Smoking=.00]	0.610212
	[Smoking=1.00]
a. The reference category is: 2.00.
b. This parameter is set to zero because it is redundant.
P values< 0.05 are considered as significant.
NA: not available.
