# Supplementary material for: ACE gene polymorphism and susceptibility to hypertension in a Jordanian adult population
Source: PLoS One. 2024 Jun 25;19(6):e0304271. doi: 10.1371/journal.pone.0304271 (PMC11198757; doi:10.1371/journal.pone.0304271)
Supplement: S4 Table — (XLSX) [file pone.0304271.s004.xlsx]

## Sheet: Sheet1
Table S4. Regression analysis of the differences regarding genetic variants and clinical features within the case group.
rs4359a		Sig.
CC	Intercept	0.980879
	Age	0.543922
	BMI(kg/m^2)	0.940323
	Na	0.78832
	K	0.509687
	creatinine	0.791152
	Urea	0.551352
	plus rate	0.0866347
	[sytosolic=.00]	0.452264
	[sytosolic=1.00]	0.995183
	[sytosolic=2.00]
	[diastolic=.00]	0.983727
	[diastolic=1.00]	0.902506
	[diastolic=2.00]
	[Gender=F]	0.720775
	[Gender=M]
	[exercises=no]	0.161656
	[exercises=ye]
	[diet=no]	0.0311038
	[diet=yes]
	[Diabetes mellitus=no]	0.526918
	[Diabetes mellitus=yes]
CT	Intercept	0.228897
	Age	0.0551004
	BMI(kg/m^2)	0.713344
	Na	0.36392
	K	0.547855
	creatinine	0.977567
	Urea	0.28876
	plus rate	0.275343
	[sytosolic=.00]	0.261053
	[sytosolic=1.00]	0.396578
	[sytosolic=2.00]
	[diastolic=.00]	0.25024
	[diastolic=1.00]	0.542102
	[diastolic=2.00]
	[Gender=F]	0.85422
	[Gender=M]
	[exercises=no]	0.478089
	[exercises=ye]
	[diet=no]	0.956384
	[diet=yes]
	[Diabetes mellitus=no]	0.288184
	[Diabetes mellitus=yes]
rs4344a
AA	Intercept	0.881984
	Age	0.837275
	BMI(kg/m^2)	0.578242
	Na	0.666136
	K	0.616848
	creatinine	0.641498
	Urea	0.875619
	plus rate	0.0596858
	[sytosolic=.00]	0.826857
	[sytosolic=1.00]	0.403521
	[sytosolic=2.00]
	[diastolic=.00]	0.655544
	[diastolic=1.00]	0.652266
	[diastolic=2.00]
	[Gender=F]	0.275296
	[Gender=M]
	[exercises=no]	0.62466
	[exercises=ye]
	[diet=no]	0.0906097
	[diet=yes]
	[Diabetes mellitus=no]	0.632616
	[Diabetes mellitus=yes]
GA	Intercept	0.201391
	Age	0.187325
	BMI(kg/m^2)	0.865436
	Na	0.232296
	K	0.645927
	creatinine	0.788374
	Urea	0.797794
	plus rate	0.362968
	[sytosolic=.00]	0.96909
	[sytosolic=1.00]	0.40802
	[sytosolic=2.00]
	[diastolic=.00]	0.795841
	[diastolic=1.00]	0.782518
	[diastolic=2.00]
	[Gender=F]	0.211905
	[Gender=M]
	[exercises=no]	0.700888
	[exercises=ye]
	[diet=no]	0.732142
	[diet=yes]
	[Diabetes mellitus=no]	0.307458
	[Diabetes mellitus=yes]
rs4341a
CC	Intercept	0.95754
	Age	0.684391
	BMI(kg/m^2)	0.536086
	Na	0.76722
	K	0.559787
	creatinine	0.672741
	Urea	0.954193
	plus rate	0.10351
	[sytosolic=.00]	0.786093
	[sytosolic=1.00]	0.546979
	[sytosolic=2.00]
	[diastolic=.00]	0.780695
	[diastolic=1.00]	0.766703
	[diastolic=2.00]
	[Gender=F]	0.354447
	[Gender=M]
	[exercises=no]	0.558103
	[exercises=ye]
	[diet=no]	0.0441847
	[diet=yes]
	[Diabetes mellitus=no]	0.752139
	[Diabetes mellitus=yes]
CG	Intercept	0.182076
	Age	0.102502
	BMI(kg/m^2)	0.808641
	Na	0.225057
	K	0.593735
	creatinine	0.802003
	Urea	0.87212
	plus rate	0.304911
	[sytosolic=.00]	0.994141
	[sytosolic=1.00]	0.566677
	[sytosolic=2.00]
	[diastolic=.00]	0.696042
	[diastolic=1.00]	0.652714
	[diastolic=2.00]
	[Gender=F]	0.20031
	[Gender=M]
	[exercises=no]	0.818029
	[exercises=ye]
	[diet=no]	0.765377
	[diet=yes]
	[Diabetes mellitus=no]	0.279407
	[Diabetes mellitus=yes]
rs4343a
AA	Intercept	0.90328
	Age	0.803972
	BMI(kg/m^2)	0.527776
	Na	0.956218
	K	0.534688
	creatinine	0.313677
	Urea	0.978413
	plus rate	0.0611095
	[sytosolic=.00]	0.606709
	[sytosolic=1.00]	0.10827
	[sytosolic=2.00]
	[diastolic=.00]	0.482036
	[diastolic=1.00]	0.278718
	[diastolic=2.00]
	[Gender=F]	0.882438
	[Gender=M]
	[exercises=no]	0.451688
	[exercises=ye]
	[diet=no]	0.0767548
	[diet=yes]
	[Diabetes mellitus=no]	0.806913
	[Diabetes mellitus=yes]
AG	Intercept	0.347606
	Age	0.0231466
	BMI(kg/m^2)	0.141248
	Na	0.6062
	K	0.567439
	creatinine	0.879836
	Urea	0.423746
	plus rate	0.178563
	[sytosolic=.00]	0.558538
	[sytosolic=1.00]	0.510689
	[sytosolic=2.00]
	[diastolic=.00]	0.693346
	[diastolic=1.00]	0.886037
	[diastolic=2.00]
	[Gender=F]	0.541732
	[Gender=M]
	[exercises=no]	0.381114
	[exercises=ye]
	[diet=no]	0.850322
	[diet=yes]
	[Diabetes mellitus=no]	0.300087
	[Diabetes mellitus=yes]
a. The reference category is: GG.
b. This parameter is set to zero because it is redundant.
P values< 0.05 are considered as significant.
NA: not available.
