# Supplementary material for: ACE gene polymorphism and susceptibility to hypertension in a Jordanian adult population
Source: PLoS One. 2024 Jun 25;19(6):e0304271. doi: 10.1371/journal.pone.0304271 (PMC11198757; doi:10.1371/journal.pone.0304271)
Supplement: S5 Table — (XLSX) [file pone.0304271.s005.xlsx]

## Sheet: Sheet1
Table S5. Post hoc analysis of interactions between genetic variants and the clinical features of the case group.
SNP	Genotype		Urea	creatinine	K	Na	PLT	WBC	HB	plus rate	DBP	SBP	BMI
rs4341	CC	CG	0.787069	0.969895	0.744434	0.999666	0.998177	0.572272	0.177263	0.274344	0.953709	0.0357229	0.969895
		GG	0.835046	0.99847	0.254125	0.853766	0.85625	0.996676	0.50546	0.781839	0.994579	0.651077	0.918709
	CG	CC	0.787069	0.969895	0.744434	0.999666	0.998177	0.572272	0.177263	0.274344	0.953709	0.0357229	0.99847
		GG	0.994111	0.918709	0.457657	0.719154	0.704114	0.42316	0.655123	0.472304	0.853345	0.0791085	0.918709
	GG	CC	0.835046	0.99847	0.254125	0.853766	0.85625	0.996676	0.50546	0.781839	0.994579	0.651077	0.983062
		CG	0.994111	0.918709	0.457657	0.719154	0.704114	0.42316	0.655123	0.472304	0.853345	0.0791085	0.725573
rs4343	AA	AG	0.633688	0.983062	0.976082	0.946924	0.996667	0.502591	0.33886	0.63926	0.5961	0.110051	0.983062
		GG	0.881657	0.725573	0.521677	0.999346	0.666003	0.276613	0.959765	0.132625	0.831839	0.530027	0.759558
	AG	AA	0.633688	0.983062	0.976082	0.946924	0.996667	0.502591	0.33886	0.63926	0.5961	0.110051	0.996676
		GG	0.913552	0.759558	0.546306	0.953921	0.526228	0.821047	0.466293	0.395847	0.932709	0.64791	0.42316
	GG	AA	0.881657	0.725573	0.521677	0.999346	0.666003	0.276613	0.959765	0.132625	0.831839	0.530027	0.502591
		AG	0.913552	0.759558	0.546306	0.953921	0.526228	0.821047	0.466293	0.395847	0.932709	0.64791	0.276613
rs4344	AA	AG	0.77294	0.962746	0.751273	0.998949	0.995913	0.556057	0.176769	0.476492	0.250319	0.884612	0.502591
		GG	0.848628	0.996528	0.252653	0.846117	0.84385	0.997934	0.501857	0.282645	0.60683	0.852036	0.821047
	AG	AA	0.77294	0.962746	0.751273	0.998949	0.995913	0.556057	0.176769	0.476492	0.250319	0.884612	0.276613
		GG	0.98308	0.887039	0.448329	0.690792	0.659943	0.389125	0.65447	0.861874	0.669016	0.994211	0.395847
	GG	AA	0.848628	0.996528	0.252653	0.846117	0.84385	0.997934	0.501857	0.282645	0.60683	0.852036	0.132625
		AG	0.98308	0.887039	0.448329	0.690792	0.659943	0.389125	0.65447	0.861874	0.669016	0.994211	0.130597
rs4359	CC	CT	0.598866	0.936005	0.675686	0.957275	0.818176	0.976082	0.42316	0.615676	0.17891	0.874664	0.74622
		TT	0.947802	0.967464	0.24854	0.99003	0.943488	0.546306	0.996676	0.22813	0.653999	0.974533	0.620638
	CT	CC	0.598866	0.936005	0.675686	0.957275	0.818176	0.521677	0.42316	0.615676	0.17891	0.874664	0.74622
		TT	0.660271	0.69233	0.512852	0.8318	0.415328	0.546306	0.502591	0.547997	0.466999	0.929205	0.0581542
	TT	CT	0.947802	0.967464	0.24854	0.99003	0.943488	0.751273	0.276613	0.22813	0.653999	0.974533	0.620638
		CC	0.660271	0.69233	0.512852	0.8318	0.415328	0.252653	0.502591	0.547997	0.466999	0.929205	0.0581542
P values< 0.05 are considered as significant.
NA: not available.
